# Supplementary material for: Effect of Drying Temperature on Sensory Quality, Flavor Components, and Bioactivity of Lichuan Black Tea Processed by Echa No. 10
Source: Molecules. 2025 Jan 17;30(2):361. doi: 10.3390/molecules30020361 (PMC11767396; doi:10.3390/molecules30020361)
Supplement: Supplementary file 1 [file molecules-30-00361-s001.zip]

Archive with 1 entries (1 files):
- molecules-3368606-supplementary.pdf
